# Supplementary material for: Genome-Wide Identification and Gene Expression Analysis of the OTU DUB Family in Oryza sativa
Source: Viruses. 2022 Feb 14;14(2):392. doi: 10.3390/v14020392 (PMC8878984; doi:10.3390/v14020392)
Supplement: Supplementary file 1 [file viruses-14-00392-s001.zip]

Archive with 2 entries (2 files):
- Figure S1.pdf
- Table S1-S2.pdf
